# Supplementary material for: PRSS23 Promotes Ovarian Follicular Atresia in Wuding Chickens by Coordinately Suppressing Steroidogenesis and PI3K/AKT/mTOR Survival Signaling
Source: Genes (Basel). 2026 Feb 27;17(3):272. doi: 10.3390/genes17030272 (PMC13026264; doi:10.3390/genes17030272)
Supplement: Supplementary file 1 [file genes-17-00272-s001.zip]

Archive with 1 entries (1 files):
- genes-4144595-supplementary.pdf
